# Supplementary material for: Irritable Bowel Syndrome with Diarrhea (IBS-D): Effects of Clostridium butyricum CBM588 Probiotic on Gastrointestinal Symptoms, Quality of Life, and Gut Microbiota in a Prospective Real-Life Interventional Study
Source: Microorganisms. 2025 May 15;13(5):1139. doi: 10.3390/microorganisms13051139 (PMC12113862; doi:10.3390/microorganisms13051139)
Supplement: Supplementary file 1 [file microorganisms-13-01139-s001.zip]

Archive with 1 entries (1 files):
- microorganisms-3605196-supplementary.pptx
